# Supplementary material for: Characterization of the Exo-Metabolome of the Emergent Phytopathogen Fusarium kuroshium sp. nov., a Causal Agent of Fusarium Dieback
Source: Toxins (Basel). 2021 Apr 9;13(4):268. doi: 10.3390/toxins13040268 (PMC8069249; doi:10.3390/toxins13040268)
Supplement: Supplementary file 1 [file toxins-13-00268-s001.zip]

Archive with 2 entries (2 files):
- File S1.xlsx
- toxins-1138828 SU layout .docx
