# Supplementary material for: Characterization of the Exo-Metabolome of the Emergent Phytopathogen Fusarium kuroshium sp. nov., a Causal Agent of Fusarium Dieback
Source: Toxins (Basel). 2021 Apr 9;13(4):268. doi: 10.3390/toxins13040268 (PMC8069249; doi:10.3390/toxins13040268)
Supplement: Supplementary file 1 [file toxins-13-00268-s001.zip › File S1.xlsx]

## Sheet: EtOAc ESI+
No	Rt (min)	m/z	FC	log2(FC)	raw.pval	-LOG10(p)
1	0.45	203.053	2024.5	10.983	2.8973e-12	11.538
2	0.47	210.124	2555.4	11.319	3.1898e-14	13.496
3	0.48	365.105	3857	11.913	7.5641e-15	14.121
4	0.48	192.113	2696.6	11.397	3.5189e-14	13.454
5	0.71	152.065	1346	10.395	1.0948e-13	12.961
6	0.99	288.192	8906.6	13.121	4.8975e-13	12.31
7	1.1	304.187	2660.3	11.377	2.8595e-15	14.544
8	1.1	174.056	2525.6	11.302	1.4884e-15	14.827
9	1.35	297.102	4018.4	11.972	9.5034e-16	15.022
10	1.37	192.113	5009.8	12.291	2.7356e-17	16.563
11	1.41	211.108	1224.5	10.258	3.9105e-14	13.408
12	1.46	194.129	3542.7	11.791	8.8002e-15	14.056
13	1.47	160.076	4273.6	12.061	4.4305e-17	16.354
14	1.57	198.076	16370	13.999	7.2462e-15	14.14
15	1.59	124.038	8348.9	13.027	2.416e-15	14.617
16	1.66	158.027	7104	12.794	2.5562e-15	14.592
17	1.73	220.118	3697.2	11.852	1.0342e-13	12.985
18	1.74	469.032	4428.2	12.112	3.5445e-17	16.45
19	1.74	144.044	4170	12.026	3.1934e-17	16.496
20	1.74	202.108	1961.9	10.938	7.774e-15	14.109
21	1.74	214.069	1718.1	10.747	1.0949e-16	15.961
22	1.74	481.089	1384.1	10.435	8.4448e-16	15.073
23	1.74	439.072	1292.1	10.335	6.03e-14	13.22
24	1.75	162.055	20709	14.338	2.9043e-16	15.537
25	1.79	208.061	2382.1	11.218	3.9317e-13	12.405
26	1.82	178.086	2305.4	11.171	1.1052e-15	14.957
27	1.95	127.038	1326.5	10.373	4.5911e-14	13.338
28	1.98	234.135	1777.3	10.795	2.4517e-14	13.611
29	2.01	176.118	2218.8	11.116	2.2269e-14	13.652
30	2.01	170.063	1433.9	10.486	3.6867e-15	14.433
31	2.03	178.05	12443	13.603	1.1795e-15	14.928
32	2.1	188.049	1969.7	10.944	1.0164e-14	13.993
33	2.1	162.055	1677.5	10.712	2.4871e-13	12.604
34	2.11	258.17	2611.7	11.351	7.4519e-15	14.128
35	2.11	500.116	2533.5	11.307	3.3321e-13	12.477
36	2.13	261.131	2412.1	11.236	1.4882e-14	13.827
37	2.16	146.06	2333.5	11.188	1.9183e-14	13.717
38	2.2	178.134	5550	12.438	2.4488e-15	14.611
39	2.21	260.103	4107.8	12.004	1.5338e-15	14.814
40	2.28	164.071	3490.1	11.769	4.9685e-15	14.304
41	2.33	212.011	5802.3	12.502	8.7282e-14	13.059
42	2.4	212.095	19122	14.223	1.9946e-14	13.7
43	2.4	176.118	2265.8	11.146	5.0099e-13	12.3
44	2.42	178.086	2044	10.997	3.8871e-13	12.41
45	2.43	316.211	3287.8	11.683	6.1509e-14	13.211
46	2.43	528.11	2021.5	10.981	1.1012e-13	12.958
47	2.45	188.034	1531.6	10.581	1.4455e-13	12.84
48	2.47	236.139	1869.7	10.869	1.0703e-12	11.97
49	2.49	305.157	3340.9	11.706	5.1728e-14	13.286
50	2.54	210.079	2535	11.308	2.1711e-14	13.663
51	2.59	195.088	2806.8	11.455	7.5244e-14	13.124
52	2.65	137.059	2175.8	11.087	8.8047e-15	14.055
53	2.66	192.118	2808.5	11.456	3.373e-14	13.472
54	2.8	349.183	5465.2	12.416	3.8098e-13	12.419
55	2.8	327.201	1660.6	10.697	5.4327e-13	12.265
56	2.95	246.056	3277.4	11.678	5.5377e-13	12.257
57	2.95	251.125	1297.5	10.342	3.1936e-13	12.496
58	2.96	199.152	2285.4	11.158	1.282e-16	15.892
59	2.97	272.186	3047.6	11.573	3.1507e-13	12.502
60	3.07	393.209	6486.8	12.663	1.0942e-12	11.961
61	3.07	371.227	2857.1	11.48	3.3177e-14	13.479
62	3.07	321.206	1952.1	10.931	3.146e-14	13.502
63	3.08	265.144	1654.6	10.692	1.5696e-13	12.804
64	3.1	584.137	1441.9	10.494	9.5157e-11	10.022
65	3.14	152.016	1585.1	10.63	3.0596e-15	14.514
66	3.2	146.06	5744.2	12.488	4.9686e-16	15.304
67	3.2	199.096	1961.2	10.938	2.4237e-15	14.616
68	3.22	145.028	1384.1	10.435	1.6504e-13	12.782
69	3.23	302.1	1726.1	10.753	2.6512e-13	12.577
70	3.26	193.05	1750.8	10.774	2.1568e-14	13.666
71	3.29	361.195	1413.9	10.465	1.5035e-13	12.823
72	3.32	415.253	2575.1	11.33	7.5839e-14	13.12
73	3.32	432.28	2020.6	10.981	3.641e-14	13.439
74	3.32	271.097	1406.2	10.458	1.1614e-13	12.935
75	3.32	565.154	1365.1	10.415	5.8684e-13	12.231
76	3.33	437.235	6262.5	12.613	1.6485e-13	12.783
77	3.34	321.206	4607.5	12.17	4.1212e-15	14.385
78	3.35	303.195	1247.7	10.285	4.8999e-15	14.31
79	3.43	235.06	1485.2	10.536	8.1894e-14	13.087
80	3.44	363.199	1411.5	10.463	3.1027e-15	14.508
81	3.46	207.065	1211.3	10.242	9.4697e-15	14.024
82	3.48	533.146	1483.8	10.535	2.2504e-15	14.648
83	3.49	309.061	1240.6	10.277	1.5865e-15	14.8
84	3.54	321.205	1736.9	10.762	4.3499e-15	14.362
85	3.55	481.261	7641.9	12.9	2.9413e-14	13.531
86	3.55	476.306	3105.3	11.601	2.71e-14	13.567
87	3.55	459.279	2288.8	11.16	5.7371e-14	13.241
88	3.59	583.177	1764.5	10.785	3.8953e-13	12.409
89	3.59	280.118	1275.7	10.317	4.0123e-13	12.397
90	3.6	335.221	3814.5	11.897	4.1395e-14	13.383
91	3.63	474.232	1206.9	10.237	1.357e-13	12.867
92	3.63	193.05	1176.4	10.2	1.0511e-12	11.978
93	3.64	363.107	2150.3	11.07	9.939e-14	13.003
94	3.64	345.097	1827.4	10.836	5.3235e-14	13.274
95	3.7	407.224	1375.2	10.425	4.5711e-12	11.34
96	3.71	535.144	2550.1	11.316	1.9283e-12	11.715
97	3.71	533.146	2355.4	11.202	5.1162e-12	11.291
98	3.72	162.055	2358.7	11.204	1.5009e-14	13.824
99	3.74	333.205	2574.1	11.33	8.962e-13	12.048
100	3.74	503.305	1732.5	10.759	1.7482e-12	11.757
101	3.75	433.112	9135.6	13.157	6.6506e-14	13.177
102	3.75	525.287	6414.2	12.647	7.2195e-13	12.141
103	3.75	520.332	2889.9	11.497	1.8845e-12	11.725
104	3.76	415.101	2319.9	11.18	1.3746e-13	12.862
105	3.76	197.116	1406.6	10.458	9.6612e-13	12.015
106	3.76	179.107	1301.6	10.346	3.0153e-14	13.521
107	3.8	319.19	1438.7	10.491	8.4813e-14	13.072
108	3.82	699.405	2214.8	11.113	3.129e-11	10.505
109	3.84	356.087	1621.9	10.663	1.3072e-14	13.884
110	3.87	305.21	2244.3	11.132	1.511e-16	15.821
111	3.88	323.221	2989.7	11.546	2.358e-13	12.627
112	3.92	181.086	2645	11.369	2.5285e-13	12.597
113	3.92	625.172	1990	10.959	7.1272e-14	13.147
114	3.94	569.313	5248.5	12.358	1.032e-14	13.986
115	3.94	463.123	4444	12.118	1.2412e-16	15.906
116	3.94	223.06	1812.6	10.824	3.5384e-12	11.451
117	3.95	564.358	2257.2	11.14	3.977e-14	13.4
118	3.95	231.138	1716.5	10.745	6.2657e-14	13.203
119	3.95	277.143	1432.9	10.485	1.3147e-12	11.881
120	4.03	287.055	1550.8	10.599	1.6966e-13	12.77
121	4.04	391.138	1551.1	10.599	1.7025e-13	12.769
122	4.04	315.05	1306.8	10.352	1.8088e-13	12.743
123	4.06	229.141	1774.1	10.793	3.4795e-14	13.458
124	4.08	263.092	4215.8	12.042	2.4358e-14	13.613
125	4.08	387.177	1378.8	10.429	4.3319e-13	12.363
126	4.1	297.178	2332.7	11.188	5.9463e-14	13.226
127	4.11	251.055	3191.8	11.64	3.6953e-14	13.432
128	4.11	608.384	1450.9	10.503	2.8981e-12	11.538
129	4.12	613.339	3903.5	11.931	7.1064e-13	12.148
130	4.17	235.097	5177.2	12.338	5.0694e-15	14.295
131	4.17	195.07	2714.2	11.406	3.3707e-11	10.472
132	4.24	579.17	1634.2	10.674	2.4004e-12	11.62
133	4.26	267.157	1676.3	10.711	9.1843e-14	13.037
134	4.26	397.164	1223.9	10.257	6.1495e-13	12.211
135	4.27	657.365	2957.9	11.53	3.8858e-14	13.411
136	4.28	233.081	1394.6	10.446	4.5979e-13	12.337
137	4.28	305.066	1292.8	10.336	2.5758e-13	12.589
138	4.29	513.138	1779.9	10.798	1.8044e-14	13.744
139	4.34	241.136	3656	11.836	1.6898e-14	13.772
140	4.37	639.191	1508.4	10.559	2.5623e-12	11.591
141	4.38	609.181	3554.9	11.796	9.8813e-12	11.005
142	4.41	701.391	1917.3	10.905	6.0869e-13	12.216
143	4.42	301.165	1636.5	10.676	2.7613e-13	12.559
144	4.43	403.102	1342.3	10.391	2.7126e-13	12.567
145	4.44	341.156	1714.3	10.743	1.3511e-14	13.869
146	4.46	248.139	1225.6	10.259	5.9122e-15	14.228
147	4.47	355.209	1264.9	10.305	1.6883e-12	11.773
148	4.48	703.402	1943.3	10.924	4.3578e-14	13.361
149	4.49	269.19	1639.9	10.679	9.1356e-15	14.039
150	4.5	257.138	1221	10.254	4.0514e-14	13.392
151	4.51	287.2	4061	11.988	1.3619e-15	14.866
152	4.51	335.221	2124.3	11.053	9.4323e-15	14.025
153	4.51	353.231	2032.9	10.989	2.3185e-14	13.635
154	4.53	317.211	4123.3	12.01	3.3176e-15	14.479
155	4.53	351.216	2500	11.288	2.4942e-15	14.603
156	4.53	331.173	1850.9	10.854	1.1368e-16	15.944
157	4.53	299.2	1438.4	10.49	2.61e-15	14.583
158	4.55	369.226	4253.3	12.054	1.4974e-14	13.825
159	4.55	150.055	1317.4	10.363	4.3824e-14	13.358
160	4.56	745.417	1383.2	10.434	1.3963e-14	13.855
161	4.57	307.152	1330	10.377	1.9567e-15	14.708
162	4.62	293.102	3060.7	11.58	1.5282e-14	13.816
163	4.63	263.091	4338.3	12.083	1.0333e-14	13.986
164	4.66	275.091	1347.3	10.396	2.0387e-13	12.691
165	4.71	213.162	2668.9	11.382	1.6944e-16	15.771
166	4.73	437.17	1548.4	10.597	1.2896e-13	12.89
167	4.74	365.195	2920.1	11.512	3.0234e-15	14.52
168	4.74	319.19	1602.4	10.646	1.5081e-13	12.822
169	4.86	317.21	2052.5	11.003	3.0043e-13	12.522
170	4.86	299.2	1421.7	10.473	2.2461e-13	12.649
171	4.87	321.205	1493.1	10.544	4.6416e-13	12.333
172	4.99	309.225	1367.6	10.417	3.3475e-13	12.475
173	5	473.141	3283.4	11.681	3.5501e-14	13.45
174	5	451.159	2248.5	11.135	1.1328e-17	16.946
175	5	263.091	1971.8	10.945	3.3763e-16	15.472
176	5.02	335.191	2581.6	11.334	4.2157e-15	14.375
177	5.02	353.195	2316	11.177	1.5011e-13	12.824
178	5.03	329.192	1696.1	10.728	3.46e-14	13.461
179	5.03	225.076	1677.1	10.712	1.507e-17	16.822
180	5.05	275.091	2553.9	11.318	2.008e-15	14.697
181	5.06	337.2	2663.3	11.379	1.2848e-10	9.8911
182	5.12	345.188	2423.5	11.243	8.0259e-17	16.096
183	5.13	294.217	3887.3	11.925	1.2562e-15	14.901
184	5.2	361.092	1386.6	10.437	9.2171e-15	14.035
185	5.21	214.216	1427.4	10.479	1.2103e-15	14.917
186	5.23	379.102	4754.7	12.215	8.4299e-15	14.074
187	5.24	271.152	1541.6	10.59	1.1811e-14	13.928
188	5.3	337.2	2306.2	11.171	4.9614e-16	15.304
189	5.37	287.055	1523.1	10.573	8.642e-17	16.063
190	5.41	223.966	2428.1	11.246	3.1791e-14	13.498
191	5.44	389.213	1601.6	10.645	2.6031e-12	11.585
192	5.49	491.477	6054.7	12.564	1.1862e-13	12.926
193	5.5	260.222	1581.4	10.627	7.8855e-16	15.103
194	5.52	246.243	27930	14.77	1.1776e-16	15.929
195	5.52	385.145	5426	12.406	6.2667e-17	16.203
196	5.52	228.232	1296.8	10.341	1.027e-13	12.988
197	5.55	705.215	1667.5	10.703	2.0906e-14	13.68
198	5.56	489.461	2160.6	11.077	8.9489e-13	12.048
199	5.59	244.227	19817	14.274	1.2054e-15	14.919
200	5.6	301.179	5761.7	12.492	6.5353e-17	16.185
201	5.64	293.065	1855.3	10.857	9.3588e-16	15.029
202	5.7	288.253	7261.8	12.826	5.9133e-17	16.228
203	5.7	353.231	1293.5	10.337	1.4037e-14	13.853
204	5.7	295.15	1257.6	10.296	1.108e-11	10.955
205	5.71	405.116	3303.9	11.69	1.3363e-16	15.874
206	5.78	327.086	3221.9	11.654	1.8622e-16	15.73
207	5.8	295.06	1965.7	10.941	2.4875e-16	15.604
208	5.84	163.038	1325.1	10.372	2.1552e-14	13.667
209	5.84	705.215	1247.2	10.284	8.6378e-14	13.064
210	5.85	301.215	2484.6	11.279	4.6173e-16	15.336
211	5.86	327.205	4918.5	12.264	4.3043e-16	15.366
212	5.89	353.231	1544.5	10.593	8.2218e-13	12.085
213	5.89	405.223	1284.5	10.327	1.169e-14	13.932
214	5.89	175.132	1274	10.315	5.3135e-14	13.275
215	5.9	305.189	1518.7	10.569	1.1618e-08	7.9349
216	5.93	258.021	1364.4	10.414	8.2962e-16	15.081
217	6.01	289.07	10019	13.291	5.421e-15	14.266
218	6.02	247.06	6012	12.554	1.765e-15	14.753
219	6.02	403.229	4409.7	12.106	4.8506e-14	13.314
220	6.02	387.235	2886.9	11.495	5.9791e-16	15.223
221	6.02	307.081	2091.3	11.03	1.1318e-15	14.946
222	6.03	551.338	1238	10.274	2.6717e-14	13.573
223	6.14	335.221	2735.6	11.418	1.857e-12	11.731
224	6.16	595.364	1215.5	10.247	1.0288e-11	10.988
225	6.23	321.169	3061.7	11.58	5.5244e-15	14.258
226	6.23	343.151	1578.2	10.624	4.1863e-14	13.378
227	6.24	319.19	2243.9	11.132	6.5217e-15	14.186
228	6.24	315.049	1607.9	10.651	2.0647e-14	13.685
229	6.26	447.255	2091.1	11.03	1.8027e-15	14.744
230	6.32	303.195	1254.4	10.293	3.137e-13	12.503
231	6.33	389.192	1239.7	10.276	2.6348e-14	13.579
232	6.34	353.101	4351.5	12.087	1.0685e-16	15.971
233	6.4	527.153	14687	13.842	2.4033e-15	14.619
234	6.41	377.085	5606.8	12.453	2.0649e-15	14.685
235	6.42	501.302	5282.5	12.367	1.9558e-14	13.709
236	6.44	521.328	1409.9	10.461	1.4854e-13	12.828
237	6.56	369.262	2705.2	11.402	9.6281e-17	16.016
238	6.57	351.251	2933.8	11.519	9.0644e-14	13.043
239	6.57	245.116	2345.5	11.196	2.6889e-16	15.57
240	6.58	217.121	2769.8	11.436	1.9078e-15	14.719
241	6.58	411.29	1687.1	10.72	2.1144e-14	13.675
242	6.58	263.127	1577.7	10.624	4.1736e-15	14.379
243	6.58	471.182	6.5457	2.7105	1.232e-11	10.909
244	6.59	295.153	120550	16.879	1.0728e-16	15.969
245	6.59	331.082	2176.9	11.088	7.3351e-13	12.135
246	6.59	565.354	1405	10.456	1.0511e-14	13.978
247	6.65	244.202	1179.5	10.204	1.4064e-15	14.852
248	6.7	471.304	1617.3	10.659	1.3964e-15	14.855
249	6.71	463.264	1610.2	10.653	2.2199e-13	12.654
250	6.72	609.377	1448.4	10.5	2.9252e-15	14.534
251	6.73	586.284	2160.4	11.077	2.5492e-14	13.594
252	6.75	281.174	204360	17.641	3.96e-12	11.402
253	6.75	249.148	2620.9	11.356	6.7985e-15	14.168
254	6.75	109.099	2285.7	11.158	1.5761e-14	13.802
255	6.75	179.069	1749.7	10.773	1.7275e-14	13.763
256	6.75	153.053	1314	10.36	5.4921e-15	14.26
257	6.76	137.058	2710.7	11.404	9.0959e-15	14.041
258	6.76	207.137	2549.5	11.316	3.7897e-15	14.421
259	6.77	303.155	3254.4	11.668	7.6601e-15	14.116
260	6.79	377.084	9125.8	13.156	1.193e-15	14.923
261	6.79	359.075	1653.7	10.691	3.3715e-15	14.472
262	6.82	653.405	1369.1	10.419	1.6864e-14	13.773
263	6.84	461.27	4379.2	12.096	1.2322e-11	10.909
264	6.84	288.252	3560.2	11.798	3.4316e-16	15.465
265	6.85	275.091	6372.4	12.638	3.6985e-16	15.432
266	6.85	427.264	2438.2	11.252	1.0789e-15	14.967
267	6.91	287.054	3997.2	11.965	4.6665e-15	14.331
268	6.91	445.276	2905.9	11.505	8.1807e-16	15.087
269	6.92	609.329	4416.3	12.109	8.9117e-17	16.05
270	6.92	351.179	2338.1	11.191	1.0258e-15	14.989
271	6.92	697.432	1341.6	10.39	3.6273e-15	14.44
272	6.93	274.272	3959.6	11.951	1.3475e-15	14.87
273	6.93	347.075	2283.3	11.157	7.262e-16	15.139
274	6.96	281.174	80028	16.288	6.809e-18	17.167
275	6.97	303.156	2068.5	11.014	1.4151e-15	14.849
276	7	385.255	1743.1	10.767	5.2601e-15	14.279
277	7.06	505.296	2489.7	11.282	1.0323e-14	13.986
278	7.08	425.25	3045.6	11.573	6.1409e-15	14.212
279	7.1	249.074	4399.5	12.103	2.1799e-14	13.662
280	7.1	272.254	2264	11.145	3.5236e-14	13.453
281	7.11	291.085	15730	13.941	2.3939e-15	14.621
282	7.12	317.135	1945.7	10.926	3.7533e-17	16.426
283	7.13	313.07	1497.8	10.549	8.2344e-15	14.084
284	7.15	264.231	1292.5	10.336	8.3499e-15	14.078
285	7.17	579.368	1366.3	10.416	9.8149e-14	13.008
286	7.19	351.214	2221.6	11.117	5.6923e-17	16.245
287	7.23	367.247	2870.8	11.487	2.6224e-15	14.581
288	7.24	407.239	1781.4	10.799	4.2726e-16	15.369
289	7.24	331.224	1393.7	10.445	8.5205e-16	15.07
290	7.27	325.198	2588.4	11.338	2.0706e-11	10.684
291	7.37	319.188	1542.9	10.591	3.3557e-15	14.474
292	7.38	519.312	1627.1	10.668	2.2787e-14	13.642
293	7.38	667.422	1259.1	10.298	2.971e-14	13.527
294	7.4	287.053	11654	13.509	6.4606e-16	15.19
295	7.4	347.074	7960.9	12.959	3.4271e-16	15.465
296	7.4	329.065	2428.2	11.246	6.6359e-16	15.178
297	7.4	303.194	1345.5	10.394	4.1896e-16	15.378
298	7.44	443.202	2152.9	11.072	2.9279e-15	14.533
299	7.46	557.218	8153.8	12.993	5.3895e-18	17.268
300	7.5	521.305	1847.9	10.852	3.6253e-14	13.441
301	7.5	175.132	1408.7	10.46	2.2482e-15	14.648
302	7.51	233.173	1269.5	10.31	7.1928e-16	15.143
303	7.53	609.328	1938	10.92	8.1338e-12	11.09
304	7.54	277.142	6053.7	12.564	5.9304e-16	15.227
305	7.54	295.152	1752.7	10.775	8.4522e-15	14.073
306	7.55	317.135	2382.8	11.218	7.6021e-16	15.119
307	7.61	519.312	4135.8	12.014	7.0956e-11	10.149
308	7.63	279.092	1926.6	10.912	1.64e-15	14.785
309	7.7	223.132	2642.3	11.368	2.9441e-15	14.531
310	7.71	319.226	1516.2	10.566	2.2511e-12	11.648
311	7.71	349.199	1255.3	10.294	2.4967e-11	10.603
312	7.74	281.173	2531.8	11.306	1.5312e-16	15.815
313	7.75	503.317	3049.2	11.574	1.7072e-15	14.768
314	7.8	563.338	2091.9	11.031	1.5661e-15	14.805
315	7.85	647.138	1610.5	10.653	3.812e-16	15.419
316	7.87	286.07	5020.4	12.294	1.1383e-17	16.944
317	7.91	425.157	1586.1	10.631	6.8362e-12	11.165
318	7.99	275.091	1302.6	10.347	1.1666e-13	12.933
319	8	501.244	1825.3	10.834	2.301e-14	13.638
320	8.03	415.2	3592.6	11.811	1.0932e-14	13.961
321	8.13	261.145	1940.6	10.922	1.304e-14	13.885
322	8.17	629.36	1600.9	10.645	2.1513e-14	13.667
323	8.19	237.148	1664.7	10.701	8.0046e-16	15.097
324	8.24	643.254	6799.3	12.731	1.7506e-14	13.757
325	8.24	209.058	1716.1	10.745	5.1801e-16	15.286
326	8.24	638.298	1296.3	10.34	5.3063e-15	14.275
327	8.25	586.451	1222.8	10.256	1.7524e-14	13.756
328	8.28	287.2	1344.2	10.393	1.687e-14	13.773
329	8.34	572.399	1440.9	10.493	8.2174e-16	15.085
330	8.36	393.186	1614.4	10.657	1.2062e-13	12.919
331	8.37	225.148	4711.9	12.202	1.2987e-15	14.886
332	8.49	281.173	5823.9	12.508	1.2304e-15	14.91
333	8.5	309.168	5566.3	12.443	1.2849e-16	15.891
334	8.5	621.38	1546.7	10.595	4.6123e-14	13.336
335	8.52	327.212	1366.3	10.416	2.093e-12	11.679
336	8.56	151.074	1240.5	10.277	5.4406e-15	14.264
337	8.57	291.156	1544.6	10.593	1.4277e-12	11.845
338	8.59	397.254	3426.9	11.743	2.5838e-15	14.588
339	8.67	267.173	5585.8	12.448	2.6199e-15	14.582
340	8.67	333.204	2006.2	10.97	4.054e-14	13.392
341	8.67	174.991	1219	10.251	2.2182e-15	14.654
342	8.68	623.315	3882.2	11.923	9.1217e-14	13.04
343	8.69	439.282	5798	12.501	2.4654e-15	14.608
344	8.69	421.271	3562.2	11.799	3.0715e-16	15.513
345	8.69	98.9814	1567.7	10.614	1.1711e-15	14.931
346	8.71	289.069	3121.3	11.608	5.6364e-17	16.249
347	8.72	247.059	2631.7	11.362	1.6817e-13	12.774
348	8.78	214.126	1981.7	10.953	2.3896e-15	14.622
349	8.8	323.183	12168	13.571	8.1468e-16	15.089
350	8.83	272.258	1208.5	10.239	8.6508e-15	14.063
351	8.87	281.173	5204.4	12.346	5.4689e-15	14.262
352	8.87	349.199	2415.4	11.238	5.8296e-16	15.234
353	8.9	729.29	3758.9	11.876	2.696e-12	11.569
354	8.9	337.235	1399.8	10.451	7.9356e-15	14.1
355	8.93	443.231	28536	14.8	3.989e-15	14.399
356	8.97	455.276	1458.9	10.511	9.2548e-15	14.034
357	9.09	367.246	1200.2	10.229	1.4716e-12	11.832
358	9.1	241.084	1974.7	10.947	1.559e-12	11.807
359	9.25	287.053	1923	10.909	1.1434e-16	15.942
360	9.34	773.376	1956.1	10.934	4.2343e-14	13.373
361	9.37	304.279	1624.2	10.665	1.817e-14	13.741
362	9.51	815.327	3790.4	11.888	9.7575e-16	15.011
363	9.58	539.207	3461.5	11.757	3.0074e-15	14.522
364	9.62	283.204	1245.9	10.283	1.4518e-14	13.838
365	9.68	688.48	1380.8	10.431	3.2151e-15	14.493
366	9.7	225.148	2355.4	11.202	4.3577e-15	14.361
367	9.72	397.254	1166.1	10.187	1.7664e-13	12.753
368	9.75	289.069	12752	13.638	1.0071e-15	14.997
369	9.75	359.237	1749.5	10.773	1.4643e-16	15.834
370	9.81	429.151	2195.1	11.1	4.1276e-15	14.384
371	9.84	247.059	1444.1	10.496	1.5145e-15	14.82
372	9.94	281.174	1803.8	10.817	1.3013e-15	14.886
373	10.04	901.363	2491.7	11.283	5.6576e-13	12.247
374	10.19	625.243	2019.4	10.98	3.0481e-15	14.516
375	10.46	477.191	7097.5	12.793	3.1349e-15	14.504
376	10.51	987.4	1415.1	10.467	1.7526e-12	11.756
377	10.57	437.266	1582.7	10.628	5.7714e-15	14.239
378	10.58	301.139	2113	11.045	1.3186e-15	14.88
379	10.65	439.281	17217	14.072	2.1921e-17	16.659
380	10.74	265.178	11799	13.526	2.8253e-16	15.549
381	10.75	327.077	1789.5	10.805	3.5889e-15	14.445
382	10.89	235.168	1204.6	10.234	4.7853e-17	16.32
383	11	711.28	1302.5	10.347	1.0206e-14	13.991
384	11.1	257.193	1570.4	10.617	1.01e-16	15.996
385	11.2	269.209	1369.9	10.42	4.581e-12	11.339
386	11.3	313.255	4503.9	12.137	1.1652e-16	15.934
387	11.33	357.259	7364.6	12.846	2.159e-15	14.666
388	11.34	335.277	1596.6	10.641	2.348e-14	13.629
389	11.36	445.31	8179.1	12.998	9.4464e-16	15.025
390	11.36	379.303	2383.3	11.219	5.5233e-16	15.258
391	11.36	423.33	2344.3	11.195	1.6948e-17	16.771
392	11.37	401.285	9069.3	13.147	3.3411e-17	16.476
393	11.37	440.354	1465.4	10.517	1.6574e-17	16.781
394	11.38	616.46	1399.6	10.451	1.8724e-12	11.728
395	11.39	533.363	5487.5	12.422	3.6899e-14	13.433
396	11.39	577.389	4294.4	12.068	6.167e-15	14.21
397	11.39	528.407	2582.3	11.334	4.7203e-15	14.326
398	11.4	489.337	6518.3	12.67	2.0498e-15	14.688
399	11.4	484.381	2563.5	11.324	2.5189e-15	14.599
400	11.4	572.434	2083.1	11.025	6.697e-15	14.174
401	11.4	665.442	1871.4	10.87	6.1579e-12	11.211
402	11.4	467.356	1770.3	10.79	7.2847e-17	16.138
403	11.4	511.381	1274	10.315	1.4468e-14	13.84
404	11.43	247.058	9069.5	13.147	1.5531e-17	16.809
405	11.43	219.064	1783	10.8	1.9283e-16	15.715
406	11.44	289.068	12913	13.657	2.9568e-15	14.529
407	11.44	429.148	6205.2	12.599	5.4361e-16	15.265
408	11.44	307.079	3247.9	11.665	8.2728e-14	13.082
409	11.61	271.189	1276.9	10.318	7.113e-13	12.148
410	11.64	421.23	1387.9	10.439	1.2479e-14	13.904
411	11.73	335.124	1390.8	10.442	3.0758e-14	13.512
412	11.81	255.173	1444	10.496	2.0118e-15	14.696
413	12.18	268.299	1201.3	10.23	6.1073e-14	13.214
414	12.22	341.265	2061.2	11.009	8.5997e-13	12.066
415	12.25	443.203	1600.1	10.644	8.2393e-12	11.084
416	12.28	228.232	1653.2	10.691	3.2066e-14	13.494
417	12.39	385.291	1969.6	10.944	2.7529e-15	14.56
418	12.43	487.229	1251	10.289	4.5784e-13	12.339
419	12.46	429.316	1467.1	10.519	4.3184e-12	11.365
420	12.46	531.255	1396	10.447	3.43e-12	11.465
421	12.58	983.643	1326.7	10.374	3.5427e-14	13.451
422	12.62	379.206	1371.4	10.421	5.9329e-17	16.227
423	12.63	375.248	1242.6	10.279	8.1035e-14	13.091
424	12.65	565.331	1307.7	10.353	6.6687e-14	13.176
425	12.69	440.401	1345	10.393	1.459e-12	11.836
426	12.77	575.281	1561.1	10.608	1.0107e-12	11.995
427	12.78	324.325	1954.6	10.933	8.8764e-15	14.052
428	12.83	293.228	1617.4	10.659	2.2694e-13	12.644
429	12.92	540.424	2401.6	11.23	1.0864e-13	12.964
430	12.94	663.333	1314.7	10.361	3.0388e-12	11.517
431	13	413.192	1271	10.312	7.4656e-14	13.127
432	13.05	357.258	1784.7	10.801	5.8064e-13	12.236
433	13.13	561.394	1364.4	10.414	4.6945e-14	13.328
434	13.18	517.368	2323	11.182	1.5824e-12	11.801
435	13.2	429.324	3661.1	11.838	2.7373e-13	12.563
436	13.36	355.28	1965.2	10.94	3.3423e-12	11.476
437	13.38	457.218	2091	11.03	4.2613e-11	10.37
438	13.54	696.999	1504.4	10.555	0.088259	1.0542
439	13.59	377.32	1524.1	10.574	3.5039e-06	5.4554
440	13.6	299.255	1311.8	10.357	5.2343e-12	11.281
441	13.61	501.243	4236.4	12.049	1.6608e-08	7.7797
442	13.61	399.307	3089.8	11.593	3.8964e-10	9.4093
443	13.62	189.126	5.0947	2.349	5.8452e-07	6.2332
444	13.72	551.503	429.81	8.7476	4.5295e-06	5.3439
445	13.72	1163.81	74.554	6.2202	3.0485e-07	6.5159
446	13.74	421.349	1303.7	10.348	3.0459e-09	8.5163
447	13.77	545.269	5529.9	12.433	3.5969e-08	7.4441
448	13.86	468.438	1768.5	10.788	4.0184e-13	12.396
449	13.89	633.321	3223.9	11.655	1.2886e-16	15.89
450	13.93	589.295	4056	11.986	8.5715e-10	9.0669
451	14	311.163	1527.2	10.577	1.7277e-10	9.7625
452	14.03	575.412	2146.8	11.068	5.6801e-14	13.246
453	14.09	568.452	2918.1	11.511	3.7645e-13	12.424
454	14.12	355.28	4698.7	12.198	2.8609e-14	13.543
455	14.13	677.35	2159.1	11.076	1.4991e-13	12.824
456	14.36	175.133	1168.3	10.19	4.8121e-12	11.318
457	14.39	1138.83	3187	11.638	2.1138e-13	12.675
458	14.42	377.317	8663.9	13.081	3.4159e-14	13.466
459	14.42	395.327	4784.6	12.224	2.2558e-12	11.647
460	14.54	232.077	1897.1	10.89	3.5357e-13	12.452
461	14.59	388.391	1421.8	10.474	5.0885e-15	14.293

## Sheet: BuOH ESI+
No	Rt (min)	m/z	FC	log2(FC)	raw.pval	-LOG10(p)
1	0.45	293.085	1188.2	10.215	1.6416e-13	12.785
2	0.48	212.14	4.7423	2.2456	1.2682e-10	9.8968
3	0.84	408.091	4895.7	12.257	5.2955e-12	11.276
4	0.9	246.037	5.3261	2.4131	1.2639e-09	8.8983
5	0.99	288.192	9206.2	13.168	1.1858e-13	12.926
6	1.09	206.045	5.0416	2.3339	3.0223e-09	8.5197
7	1.1	304.187	1248.5	10.286	2.6767e-13	12.572
8	1.37	192.113	3281.4	11.68	4.6196e-10	9.3354
9	1.37	308.16	1578.5	10.624	8.0074e-14	13.097
10	1.5	206.045	7.2255	2.8531	2.4459e-10	9.6116
11	1.54	120.08	991.45	9.9534	5.6584e-15	14.247
12	1.55	359.229	7.2679	2.8615	1.0323e-09	8.9862
13	1.57	198.076	7.288	2.8655	3.7172e-10	9.4298
14	1.59	124.038	990.71	9.9523	3.2672e-15	14.486
15	1.61	433.265	4.1965	2.0692	1.2628e-08	7.8987
16	1.65	537.171	23.278	4.5409	2.2148e-10	9.6547
17	1.73	493.146	931.64	9.8636	2.2004e-16	15.657
18	1.74	449.26	1781.4	10.799	1.7858e-15	14.748
19	1.74	217.105	1609.4	10.652	6.2432e-15	14.205
20	1.76	504.302	952.85	9.8961	1.5601e-15	14.807
21	1.8	492.183	7.0497	2.8176	3.4063e-10	9.4677
22	1.8	322.176	5.5582	2.4746	4.8371e-10	9.3154
23	1.87	653.181	5.6687	2.503	9.2219e-11	10.035
24	1.92	384.115	1331.4	10.379	2.7299e-16	15.564
25	1.93	360.213	4.4247	2.1456	7.7721e-10	9.1095
26	1.97	904.26	1014.3	9.9862	1.8974e-13	12.722
27	1.98	234.135	1605.6	10.649	6.7362e-16	15.172
28	1.98	551.15	7.3196	2.8718	3.3883e-10	9.47
29	2.01	327.12	1456.6	10.508	1.0854e-13	12.964
30	2.01	345.131	935.31	9.8693	8.9949e-14	13.046
31	2.01	474.173	6.9904	2.8054	6.3575e-11	10.197
32	2.04	387.223	887.85	9.7942	1.3815e-16	15.86
33	2.09	575.149	1543.4	10.592	6.0018e-13	12.222
34	2.09	350.087	842.99	9.7194	1.9495e-13	12.71
35	2.1	162.055	1780.6	10.798	2.379e-15	14.624
36	2.1	597.131	1131.6	10.144	9.1559e-14	13.038
37	2.1	368.098	946.71	9.8868	3.1335e-12	11.504
38	2.1	629.068	939.47	9.8757	4.8636e-14	13.313
39	2.1	188.049	8.0614	3.011	7.5072e-07	6.1245
40	2.11	500.116	878.07	9.7782	4.7623e-15	14.322
41	2.12	450.244	5864.3	12.518	5.0578e-15	14.296
42	2.13	261.131	1723	10.751	6.8922e-14	13.162
43	2.19	407.155	1181.4	10.206	8.7715e-17	16.057
44	2.21	260.103	4.3798	2.1309	7.2542e-10	9.1394
45	2.31	448.193	5.3698	2.4249	2.2285e-09	8.652
46	2.33	690.162	878.96	9.7797	2.6453e-13	12.578
47	2.4	155.154	4670.7	12.189	6.7453e-17	16.171
48	2.42	858.217	969.16	9.9206	1.503e-10	9.823
49	2.43	528.11	1472.8	10.524	6.6643e-15	14.176
50	2.44	299.171	1005.5	9.9738	9.8563e-16	15.006
51	2.44	162.055	5.5526	2.4732	1.7456e-08	7.7581
52	2.45	188.034	2295.5	11.165	3.4791e-11	10.459
53	2.46	197.164	16.023	4.0021	2.1084e-11	10.676
54	2.47	236.139	1319.8	10.366	7.4678e-16	15.127
55	2.49	305.157	5.3154	2.4102	9.0305e-10	9.0443
56	2.51	319.143	1174.2	10.197	9.7798e-15	14.01
57	2.51	130.064	827.06	9.6918	3.2923e-15	14.483
58	2.53	291.098	1068.9	10.062	8.5919e-12	11.066
59	2.55	169.049	1180.9	10.206	1.2222e-14	13.913
60	2.56	333.113	986.68	9.9464	5.662e-15	14.247
61	2.62	587.207	1139.2	10.154	9.0542e-14	13.043
62	2.64	347.131	2178.7	11.089	5.3118e-15	14.275
63	2.77	155.125	887.11	9.793	2.2711e-15	14.644
64	2.79	531.228	837.33	9.7097	2.957e-15	14.529
65	2.8	348.249	888.39	9.7951	1.232e-13	12.909
66	2.8	349.183	5.713	2.5143	1.9292e-08	7.7146
67	2.8	327.201	5.6689	2.5031	4.4128e-09	8.3553
68	2.9	340.212	943.64	9.8821	5.4007e-12	11.268
69	2.9	377.141	903.33	9.8191	9.316e-12	11.031
70	2.95	266.175	1320.3	10.367	2.0125e-12	11.696
71	2.96	547.224	854.78	9.7394	1.3096e-14	13.883
72	3.05	293.095	904.55	9.8211	2.1919e-14	13.659
73	3.07	388.253	1234.3	10.269	1.6524e-14	13.782
74	3.07	371.227	5.5251	2.466	7.1679e-10	9.1446
75	3.07	393.209	5.3713	2.4253	4.7145e-09	8.3266
76	3.11	362.207	874.44	9.7722	5.5538e-12	11.255
77	3.12	282.181	4.474	2.1616	2.1921e-09	8.6591
78	3.14	407.188	4.2366	2.0829	1.3965e-07	6.855
79	3.2	421.167	1057.1	10.046	5.498e-16	15.26
80	3.2	442.253	825.97	9.69	7.6945e-17	16.114
81	3.22	773.201	1173.1	10.196	4.6337e-12	11.334
82	3.29	266.186	972.02	9.9248	9.4357e-15	14.025
83	3.32	432.28	5.223	2.3849	8.7387e-11	10.059
84	3.32	415.253	5.1912	2.3761	7.9352e-10	9.1004
85	3.33	437.235	4.9864	2.318	4.9911e-10	9.3018
86	3.39	451.214	4.3522	2.1217	2.8055e-08	7.552
87	3.44	363.199	1762.6	10.783	1.3263e-16	15.877
88	3.45	465.193	1061.9	10.052	7.9393e-15	14.1
89	3.45	341.216	914.49	9.8368	2.9955e-14	13.524
90	3.55	459.279	5.1382	2.3613	5.6986e-10	9.2442
91	3.55	476.306	5.1381	2.3612	9.0538e-10	9.0432
92	3.55	481.261	4.7677	2.2533	4.816e-09	8.3173
93	3.67	509.219	798.58	9.6413	1.5234e-13	12.817
94	3.7	407.224	2454.9	11.261	2.7291e-15	14.564
95	3.72	402.269	1713.7	10.743	1.8876e-15	14.724
96	3.72	385.243	1282.8	10.325	1.5446e-16	15.811
97	3.72	327.202	813.29	9.6676	2.5477e-15	14.594
98	3.74	503.305	5.3161	2.4104	2.2997e-10	9.6383
99	3.75	520.332	5.2286	2.3864	2.4817e-10	9.6053
100	3.75	525.287	4.3503	2.1211	6.848e-09	8.1644
101	3.88	314.207	1643.5	10.683	2.8938e-15	14.539
102	3.88	553.244	824.83	9.688	7.7074e-12	11.113
103	3.89	344.217	1017.3	9.9906	1.0709e-15	14.97
104	3.9	250.18	1122.2	10.132	1.3199e-10	9.8795
105	3.93	451.25	2730.6	11.415	9.7029e-14	13.013
106	3.94	446.295	2623	11.357	4.0998e-16	15.387
107	3.94	547.331	1320	10.366	1.4751e-14	13.831
108	3.94	429.267	1185.5	10.211	2.8801e-14	13.541
109	3.94	569.313	4.365	2.126	1.2081e-08	7.9179
110	3.95	564.358	5.4321	2.4415	5.266e-11	10.279
111	3.96	262.107	1206.9	10.237	1.8212e-15	14.74
112	4.08	182.191	3287	11.683	8.1317e-16	15.09
113	4.11	608.384	5.2237	2.3851	1.0043e-08	7.9981
114	4.12	591.357	838.96	9.7125	5.2311e-14	13.281
115	4.12	613.339	4.7582	2.2504	4.9636e-07	6.3042
116	4.15	473.295	775.28	9.5986	3.3937e-16	15.469
117	4.16	490.321	2466.2	11.268	2.766e-15	14.558
118	4.16	495.276	2293.7	11.163	3.1827e-14	13.497
119	4.21	260.222	2250.5	11.136	5.8019e-16	15.236
120	4.22	319.223	1631.4	10.672	1.5693e-15	14.804
121	4.24	248.176	783.35	9.6135	6.7237e-15	14.172
122	4.26	652.41	6.143	2.6189	3.7478e-08	7.4262
123	4.27	657.365	5.2007	2.3787	4.5249e-08	7.3444
124	4.33	505.302	1224.5	10.258	3.1202e-16	15.506
125	4.35	534.347	2026.1	10.985	1.7002e-16	15.77
126	4.35	539.303	1778.3	10.796	9.7061e-15	14.013
127	4.41	696.436	1339.7	10.388	3.9349e-14	13.405
128	4.41	701.391	4.7232	2.2398	6.294e-09	8.2011
129	4.47	372.249	2497.4	11.286	2.4812e-16	15.605
130	4.53	578.374	1472.6	10.524	5.2081e-16	15.283
131	4.53	583.33	1338.7	10.387	1.1745e-13	12.93
132	4.56	745.417	1341.7	10.39	3.9866e-13	12.399
133	4.61	301.216	924.05	9.8518	2.6322e-14	13.58
134	4.62	283.204	862.02	9.7516	1.5685e-14	13.805
135	4.65	232.097	1606.5	10.65	2.046e-15	14.689
136	4.66	622.4	787.89	9.6219	7.8826e-15	14.103
137	4.7	176.118	849.92	9.7312	2.5981e-12	11.585
138	4.71	213.162	4.6364	2.213	4.6499e-10	9.3326
139	4.74	171.149	1407.2	10.459	8.1306e-14	13.09
140	4.77	490.311	1692.9	10.725	6.4036e-16	15.194
141	4.83	416.273	1318.1	10.364	9.79e-16	15.009
142	4.86	211.151	1218.7	10.251	9.231e-15	14.035
143	4.88	227.125	1809.4	10.821	6.621e-15	14.179
144	4.91	506.306	1074.3	10.069	6.5376e-15	14.185
145	4.92	877.496	823.94	9.6864	2.1604e-14	13.665
146	4.94	310.106	893.59	9.8035	1.9239e-13	12.716
147	5.02	386.264	1384.5	10.435	8.481e-15	14.072
148	5.1	424.243	1240.3	10.277	2.4665e-17	16.608
149	5.11	418.254	965.34	9.9149	7.8408e-13	12.106
150	5.15	216.232	2122.4	11.051	7.2164e-16	15.142
151	5.17	290.269	1340.3	10.388	7.4952e-15	14.125
152	5.19	367.091	1097.9	10.101	2.2626e-15	14.645
153	5.21	214.216	1476.9	10.528	1.8074e-16	15.743
154	5.22	429.249	855.43	9.7405	3.8121e-15	14.419
155	5.27	230.248	2296.8	11.165	3.9053e-14	13.408
156	5.4	423.223	1302.7	10.347	2.222e-14	13.653
157	5.44	227.178	912.23	9.8332	2.3424e-11	10.63
158	5.45	416.274	1662.4	10.699	1.6339e-13	12.787
159	5.49	491.477	2721.6	11.41	1.9584e-15	14.708
160	5.5	298.162	1429.1	10.481	9.0822e-16	15.042
161	5.51	276.18	784.39	9.6154	2.8382e-15	14.547
162	5.52	246.243	17859	14.124	1.9994e-15	14.699
163	5.52	228.232	887.5	9.7936	9.3817e-14	13.028
164	5.59	244.227	6826.6	12.737	1.4485e-15	14.839
165	5.6	868.503	1870.1	10.869	5.3205e-14	13.274
166	5.61	398.341	1039	10.021	6.4528e-14	13.19
167	5.63	560.393	1698.2	10.73	3.9098e-15	14.408
168	5.65	852.509	6776.6	12.726	1.3767e-15	14.861
169	5.66	706.451	1161.7	10.182	3.9118e-14	13.408
170	5.7	288.253	2588.8	11.338	2.6416e-15	14.578
171	5.7	358.269	792.41	9.6301	3.6912e-15	14.433
172	5.75	374.264	989.91	9.9512	7.7576e-16	15.11
173	5.92	221.075	914.62	9.837	7.0369e-15	14.153
174	5.93	297.167	850.62	9.7324	7.7087e-15	14.113
175	5.96	615.418	995.32	9.959	2.282e-13	12.642
176	6.01	289.07	1176.2	10.2	1.455e-12	11.837
177	6.02	247.06	1670.5	10.706	1.1287e-12	11.947
178	6.08	336.253	874.88	9.7729	5.6135e-14	13.251
179	6.21	366.199	1158.3	10.178	2.1495e-16	15.668
180	6.39	629.433	1944.5	10.925	2.255e-12	11.647
181	6.43	388.28	854.63	9.7392	7.1417e-15	14.146
182	6.51	429.247	997.06	9.9615	2.0334e-15	14.692
183	6.72	414.235	850.48	9.7321	8.2092e-14	13.086
184	6.73	222.149	833.23	9.7026	1.1049e-14	13.957
185	6.75	281.174	2080.9	11.023	5.3758e-14	13.27
186	6.75	392.252	1235.4	10.271	1.2966e-15	14.887
187	6.79	322.249	1917.3	10.905	1.3183e-15	14.88
188	7.09	472.24	790.11	9.6259	1.3567e-12	11.868
189	7.11	291.085	2007.1	10.971	2.6277e-15	14.58
190	7.15	231.17	2481.4	11.277	1.9142e-15	14.718
191	7.36	408.246	2080.5	11.023	8.0531e-18	17.094
192	7.47	322.249	1595.3	10.64	2.2553e-16	15.647
193	7.56	257.173	1972	10.945	9.1372e-16	15.039
194	7.6	225.196	1130.5	10.143	3.3193e-17	16.479
195	7.87	286.07	1280.6	10.323	2.7986e-17	16.553
196	8.02	442.23	923.66	9.8512	3.952e-13	12.403
197	8.2	356.209	2557.8	11.321	2.7014e-16	15.568
198	8.38	409.162	5.1621	2.3679	2.2538e-10	9.6471
199	8.93	443.231	957.87	9.9037	5.4782e-15	14.261
200	9.75	289.069	1384.6	10.435	1.5827e-14	13.801
201	9.84	247.059	867.16	9.7601	8.4813e-17	16.072
202	9.88	385.125	777.13	9.602	2.4432e-14	13.612
203	10.57	242.285	4.1443	2.0511	2.1903e-12	11.659
204	11.43	325.142	1170.6	10.193	2.5528e-11	10.593
205	11.9	289.07	2956.7	11.53	1.2059e-14	13.919
206	11.9	307.081	910.53	9.8306	1.3665e-14	13.864
207	11.92	247.06	2852	11.478	7.7974e-15	14.108
208	12.01	270.315	5.4135	2.4366	2.0722e-10	9.6836
209	12.1	411.093	1323.5	10.37	1.3949e-11	10.855
210	12.14	372.347	1154.4	10.173	1.515e-13	12.82
211	12.25	443.203	1107	10.112	5.4679e-12	11.262
212	12.43	487.229	1155	10.174	1.3666e-11	10.864
213	12.55	355.245	1081.5	10.079	1.6878e-14	13.773
214	12.64	531.255	1115.8	10.124	1.4487e-11	10.839
215	12.66	429.317	1003.5	9.9708	4.5308e-14	13.344
216	12.77	575.281	1476.1	10.528	2.4169e-12	11.617
217	12.86	619.308	2029.4	10.987	2.2185e-12	11.654
218	12.94	663.333	2167.3	11.082	1.7815e-13	12.749
219	12.98	707.359	4.6519	2.2178	4.3206e-09	8.3645
220	13.05	751.384	1338	10.386	1.9566e-15	14.708
221	13.07	649.447	854.89	9.7396	8.4461e-17	16.073
222	13.09	605.421	940.07	9.8766	2.8003e-13	12.553
223	13.18	517.368	1073.9	10.069	3.746e-11	10.426
224	13.2	429.324	2044.7	10.998	8.4043e-12	11.075
225	13.28	525.351	1758.6	10.78	1.456e-10	9.8368
226	13.38	314.341	2477	11.274	6.9832e-14	13.156
227	13.38	457.218	1676.9	10.712	2.2918e-10	9.6398
228	13.45	931.644	949.21	9.8906	4.3816e-11	10.358
229	13.54	381.27	854.27	9.7386	1.5886e-11	10.799
230	13.57	699.477	1737	10.762	0.020177	1.6952
231	13.61	488.314	93.859	6.5524	5.5274e-09	8.2575
232	13.75	784.062	1345.6	10.394	0.0014965	2.8249
233	13.79	443.331	1403.5	10.455	1.1796e-07	6.9283
234	13.86	371.101	264.51	8.0472	5.8166e-09	8.2353
235	13.93	589.295	2219.2	11.116	2.3953e-10	9.6206
236	14.03	575.412	1187.7	10.214	5.1966e-12	11.284
237	14.04	633.321	2198.4	11.102	5.3097e-12	11.275
238	14.05	531.384	4.3089	2.1073	0.00053589	3.2709
239	14.06	487.358	4.1754	2.0619	1.2952e-06	5.8877
240	14.13	677.35	2009.2	10.972	1.6475e-14	13.783
241	14.19	721.374	1595.4	10.64	1.0236e-14	13.99
242	14.26	765.401	1191.4	10.218	1.3835e-14	13.859
243	14.31	809.427	833.68	9.7033	3.6064e-14	13.443
244	14.35	349.269	255.95	7.9997	0.038721	1.4121

## Sheet: EtOAc ESI-
No	Rt (min)	m/z	FC	log2(FC)	raw.pval	-LOG10(p)
1	0.39	588.896	24.373	4.6072	2.9309e-09	8.533
2	0.39	520.909	22.221	4.4739	2.7646e-11	10.558
3	0.39	452.921	16.063	4.0056	1.8209e-09	8.7397
4	0.39	384.934	14.457	3.8537	4.5153e-11	10.345
5	0.39	316.947	12.228	3.6121	4.6338e-10	9.3341
6	0.39	248.96	9.4293	3.2371	2.6457e-10	9.5775
7	0.39	362.94	9.3335	3.2224	5.5558e-07	6.2552
8	0.39	294.952	8.3404	3.0601	2.0858e-08	7.6807
9	0.39	226.965	4.8406	2.2752	5.3354e-07	6.2728
10	0.4	180.972	6.6883	2.7416	5.9411e-10	9.2261
11	0.4	238.931	4.0744	2.0266	2.1332e-08	7.671
12	0.41	228.902	4.1988	2.07	4.0084e-07	6.397
13	0.43	268.8	75.755	6.2433	1.2357e-08	7.9081
14	0.43	210.841	64.62	6.0139	6.0853e-08	7.2157
15	0.43	208.844	38.285	5.2587	1.0392e-05	4.9833
16	0.43	146.965	15.423	3.947	1.1749e-09	8.93
17	0.43	272.794	14.265	3.8344	1.8051e-08	7.7435
18	0.43	326.758	10.636	3.4109	9.8785e-09	8.0053
19	0.43	324.761	4.7852	2.2586	2.8987e-05	4.5378
20	0.43	442.675	4.0692	2.0247	9.6409e-05	4.0159
21	0.43	444.671	4.0121	2.0043	0.00034655	3.4602
22	0.44	150.886	74.599	6.2211	7.2922e-08	7.1371
23	0.44	152.883	49.776	5.6374	1.3508e-06	5.8694
24	0.44	266.803	44.583	5.4784	1.2831e-07	6.8917
25	0.44	119.946	11.045	3.4654	8.7727e-10	9.0569
26	0.45	167.93	4.5992	2.2014	3.6451e-08	7.4383
27	0.47	195.05	156.97	7.2943	9.9836e-10	9.0007
28	0.47	221.066	43.876	5.4554	1.7896e-08	7.7472
29	0.47	179.056	16.793	4.0698	3.8521e-08	7.4143
30	0.47	383.118	12.573	3.6523	1.9566e-14	13.709
31	0.47	605.192	8.1847	3.0329	6.0255e-07	6.22
32	0.47	539.138	6.236	2.6406	1.0765e-09	8.968
33	0.47	101.023	6.1052	2.61	5.4906e-07	6.2604
34	0.47	161.044	4.5638	2.1902	1.3998e-06	5.8539
35	0.48	377.085	21.007	4.3928	1.8253e-08	7.7387
36	0.48	384.093	15.122	3.9186	2.7994e-11	10.553
37	0.48	85.0279	6.8784	2.7821	6.6168e-07	6.1794
38	0.49	267.071	25.686	4.6829	2.386e-07	6.6223
39	0.49	341.108	18.014	4.171	1.6874e-08	7.7728
40	0.53	78.9574	78.869	6.3014	3.8317e-11	10.417
41	0.73	128.034	41.744	5.3835	3.3364e-06	5.4767
42	0.89	160.039	544.5	9.0888	3.053e-05	4.5153
43	1.09	176.035	696.18	9.4433	4.8328e-12	11.316
44	1.68	131.036	676.07	9.401	1.6535e-14	13.782
45	1.74	160.04	5141.2	12.328	1.705e-15	14.768
46	1.74	159.032	1311.6	10.357	7.4511e-16	15.128
47	1.74	206.045	1079.1	10.076	4.1905e-11	10.378
48	1.74	437.056	798.61	9.6413	1.7598e-13	12.755
49	1.74	132.044	732.23	9.5162	2.5511e-15	14.593
50	1.75	467.017	1059.4	10.049	2.8319e-13	12.548
51	1.75	212.054	945.34	9.8847	1.0936e-13	12.961
52	1.75	379.038	586.06	9.1949	1.6959e-12	11.771
53	1.77	146.024	570.77	9.1568	2.4742e-13	12.607
54	2.04	176.035	819.68	9.6789	3.4381e-12	11.464
55	2.07	109.028	830.48	9.6978	1.1762e-11	10.93
56	2.09	162.019	14870	13.86	9.7651e-13	12.01
57	2.11	134.024	2806.8	11.455	4.1955e-11	10.377
58	2.11	476.119	765.88	9.581	8.881e-13	12.052
59	2.12	106.029	833.9	9.7037	7.4282e-10	9.1291
60	2.16	160.04	2371.1	11.211	1.5241e-13	12.817
61	2.37	137.024	3032	11.566	4.7358e-09	8.3246
62	2.37	209.995	839.83	9.714	1.0516e-12	11.978
63	2.37	138.055	607.79	9.2474	2.7337e-12	11.563
64	2.44	504.114	1409.9	10.461	4.8981e-10	9.31
65	2.45	134.024	1650.3	10.689	2.0753e-08	7.6829
66	2.46	366.082	1153.9	10.172	2.6613e-13	12.575
67	2.47	162.019	12293	13.586	1.2635e-09	8.8984
68	2.62	153.091	545.41	9.0912	4.7428e-13	12.324
69	2.64	185.06	712.86	9.4775	6.927e-13	12.159
70	2.66	165.019	1215.1	10.247	3.9623e-17	16.402
71	2.67	121.028	1121.4	10.131	1.8589e-13	12.731
72	2.72	211.024	1091.5	10.092	2.0256e-13	12.693
73	2.87	179.034	1834	10.841	2.0033e-13	12.698
74	2.98	181.013	706.54	9.4646	5.3443e-16	15.272
75	3	195.029	741.31	9.5339	1.1062e-12	11.956
76	3.05	193.05	1061.4	10.052	6.2642e-13	12.203
77	3.08	175.04	981.43	9.9387	7.2854e-12	11.138
78	3.09	366.082	787.53	9.6212	6.6153e-14	13.179
79	3.11	96.9588	1513	10.563	1.0006e-14	14
80	3.11	281.138	854.77	9.7394	1.0677e-12	11.972
81	3.11	79.9557	637.83	9.317	3.5809e-13	12.446
82	3.14	134.033	1589	10.634	1.5401e-12	11.812
83	3.2	146.06	596.84	9.2212	7.2822e-15	14.138
84	3.33	256.073	805.95	9.6545	1.9485e-10	9.7103
85	3.34	353.066	890.84	9.799	5.4253e-10	9.2656
86	3.44	145.065	1128	10.14	8.8717e-12	11.052
87	3.45	189.055	1163.5	10.184	3.0874e-11	10.51
88	3.49	327.086	741.67	9.5346	6.7434e-11	10.171
89	3.53	193.05	721.86	9.4956	8.843e-13	12.053
90	3.59	167.034	4448	12.119	4.9297e-10	9.3072
91	3.59	237.04	1688.8	10.722	1.4316e-10	9.8442
92	3.59	152.011	1404.7	10.456	8.1713e-10	9.0877
93	3.59	559.18	936.17	9.8706	3.8667e-08	7.4127
94	3.61	123.044	1021.1	9.9959	1.8563e-10	9.7313
95	3.61	165.054	729.95	9.5117	2.1934e-07	6.6589
96	3.63	108.02	1096.9	10.099	7.0589e-11	10.151
97	3.63	122.036	599.2	9.2269	3.6448e-10	9.4383
98	3.66	133.024	972.95	9.9262	3.9082e-10	9.408
99	3.69	239.055	973.52	9.9271	4.0773e-11	10.39
100	3.7	383.076	843.68	9.7206	1.2204e-06	5.9135
101	3.71	194.046	676.46	9.4019	2.4383e-13	12.613
102	3.72	162.019	2628.3	11.36	4.5205e-13	12.345
103	3.72	533.129	677.87	9.4049	8.7931e-13	12.056
104	3.74	323.055	971.88	9.9246	3.6755e-12	11.435
105	3.75	295.06	563.68	9.1387	8.8088e-11	10.055
106	3.76	283.06	5490.7	12.423	6.8085e-15	14.167
107	3.76	311.055	2277.2	11.153	4.8741e-12	11.312
108	3.76	431.097	1200.8	10.23	1.2994e-13	12.886
109	3.76	282.052	979.89	9.9365	5.4271e-13	12.265
110	3.77	281.044	905.15	9.822	1.2356e-11	10.908
111	3.91	160.045	1032.2	10.011	1.1994e-07	6.921
112	3.91	321.206	684.31	9.4185	8.2132e-14	13.085
113	3.94	297.039	701.96	9.4552	8.4067e-13	12.075
114	3.95	175.039	3560.5	11.798	4.3449e-11	10.362
115	3.96	298.047	3116.1	11.606	3.323e-13	12.478
116	3.96	601.176	978.58	9.9345	2.9116e-09	8.5359
117	3.97	207.029	548.9	9.1004	6.081e-12	11.216
118	4.04	243.029	727.46	9.5067	1.0207e-11	10.991
119	4.04	285.04	599.44	9.2275	1.1525e-10	9.9384
120	4.05	271.024	2580.2	11.333	1.2208e-10	9.9134
121	4.05	270.016	2035.1	10.991	7.713e-15	14.113
122	4.05	373.056	691.46	9.4335	2.0846e-15	14.681
123	4.05	219.029	624.66	9.2869	1.5766e-12	11.802
124	4.05	242.021	582.88	9.1871	2.4652e-13	12.608
125	4.12	150.031	915.23	9.838	3.8443e-11	10.415
126	4.13	188.011	672.49	9.3934	4.2383e-11	10.373
127	4.26	175.039	2323.3	11.182	9.8914e-09	8.0047
128	4.26	269.045	2148.8	11.069	1.5401e-09	8.8124
129	4.26	601.176	789.34	9.6245	3.9872e-09	8.3993
130	4.31	691.187	1079.2	10.076	4.8662e-10	9.3128
131	4.32	239.128	6175.8	12.592	8.0572e-12	11.094
132	4.32	137.096	1967.3	10.942	3.7088e-14	13.431
133	4.32	121.064	1654.3	10.692	9.3893e-13	12.027
134	4.32	136.052	1542.2	10.591	2.8166e-10	9.5503
135	4.37	607.166	774.63	9.5974	1.326e-11	10.877
136	4.38	329.066	1213.6	10.245	1.1633e-11	10.934
137	4.39	299.055	3150	11.621	1.9497e-12	11.71
138	4.45	283.06	650.33	9.345	1.4665e-10	9.8337
139	4.46	367.211	2188.4	11.096	5.9657e-13	12.224
140	4.48	241.059	609.74	9.252	9.3422e-11	10.03
141	4.5	182.021	844.75	9.7224	5.806e-12	11.236
142	4.54	215.034	1080.3	10.077	1.6812e-12	11.774
143	4.56	187.039	842.5	9.7185	1.6832e-13	12.774
144	4.64	145.086	930.13	9.8613	3.8313e-12	11.417
145	4.75	643.187	1114.9	10.123	1.5026e-09	8.8232
146	4.75	289.179	630.82	9.3011	6.4744e-12	11.189
147	4.76	381.191	2574.3	11.33	2.082e-08	7.6815
148	4.93	273.17	1338.9	10.387	4.1969e-12	11.377
149	4.94	319.189	554.05	9.1139	6.2858e-14	13.202
150	4.95	387.202	624.21	9.2859	3.1466e-11	10.502
151	5.03	203.127	1191.4	10.218	1.8071e-10	9.743
152	5.03	207.064	793.08	9.6313	8.2524e-16	15.083
153	5.06	143.051	2162.2	11.078	7.7181e-11	10.112
154	5.06	223.06	643.05	9.3288	1.406e-10	9.852
155	5.07	331.045	4701.7	12.199	3.6021e-13	12.443
156	5.07	208.037	1010.6	9.981	1.5936e-12	11.798
157	5.1	937.263	1288.1	10.331	1.7844e-10	9.7485
158	5.18	255.029	1021	9.9958	1.05e-10	9.9788
159	5.21	215.034	868.3	9.762	1.1414e-12	11.943
160	5.22	231.029	3221.5	11.654	2.6979e-15	14.569
161	5.22	359.076	1728.9	10.756	1.624e-13	12.789
162	5.22	303.086	1475.7	10.527	7.2559e-15	14.139
163	5.22	269.044	1349.3	10.398	1.0621e-12	11.974
164	5.22	203.034	1039.7	10.022	3.2385e-16	15.49
165	5.22	282.052	728.81	9.5094	8.1288e-12	11.09
166	5.22	261.039	631.56	9.3028	8.1474e-12	11.089
167	5.23	377.087	1884.3	10.88	6.6985e-15	14.174
168	5.23	257.044	1136.8	10.151	4.1491e-15	14.382
169	5.23	399.069	1057.2	10.046	3.1174e-14	13.506
170	5.23	315.085	889.89	9.7975	1.8757e-10	9.7268
171	5.23	256.036	827.36	9.6924	1.2763e-12	11.894
172	5.23	241.048	767.45	9.5839	8.0367e-12	11.095
173	5.23	229.049	659.19	9.3646	5.7828e-12	11.238
174	5.23	333.097	649.37	9.3429	6.5343e-10	9.1848
175	5.23	254.054	611.08	9.2552	5.8543e-12	11.233
176	5.23	239.034	575.1	9.1677	3.7946e-14	13.421
177	5.24	275.055	708.04	9.4677	2.669e-13	12.574
178	5.25	243.029	2192.3	11.098	7.9814e-14	13.098
179	5.25	273.074	574.69	9.1666	1.3843e-13	12.859
180	5.26	219.029	566.8	9.1467	4.9654e-11	10.304
181	5.36	381.19	595.33	9.2176	6.9555e-11	10.158
182	5.39	243.121	717.92	9.4877	4.5138e-11	10.345
183	5.43	337.201	1120.8	10.13	1.0207e-12	11.991
184	5.45	365.196	1496.7	10.548	1.1798e-11	10.928
185	5.46	273.17	996.25	9.9604	8.6294e-11	10.064
186	5.52	349.164	917.17	9.841	9.4e-11	10.027
187	5.52	685.197	821.96	9.6829	8.2276e-08	7.0847
188	5.57	817.219	706.35	9.4642	3.5841e-10	9.4456
189	5.61	335.185	7860.1	12.94	8.2355e-16	15.084
190	5.61	291.195	2655.2	11.375	1.4741e-15	14.831
191	5.61	273.185	780.48	9.6082	7.4181e-13	12.13
192	5.65	307.19	1477.6	10.529	3.1478e-12	11.502
193	5.66	351.18	4386.6	12.099	4.777e-11	10.321
194	5.68	233.008	2688	11.392	4.616e-15	14.336
195	5.68	256.06	804.84	9.6526	5.5855e-11	10.253
196	5.69	205.013	2251.5	11.137	3.1753e-10	9.4982
197	5.69	291.05	887.66	9.7939	2.9993e-10	9.523
198	5.71	161.023	1428.2	10.48	2.0571e-09	8.6867
199	5.72	329.066	3985.9	11.961	5.5414e-11	10.256
200	5.72	417.082	1518.5	10.568	2.1258e-10	9.6725
201	5.73	313.034	1081.6	10.079	2.2169e-10	9.6543
202	5.73	227.034	880.58	9.7823	8.3761e-11	10.077
203	5.79	175.039	4374.6	12.095	4.3209e-08	7.3644
204	5.8	685.198	1028.8	10.007	9.1054e-09	8.0407
205	5.81	211.039	1169.3	10.191	2.1582e-12	11.666
206	5.82	343.082	1054.6	10.042	9.0309e-12	11.044
207	5.84	257.154	919.25	9.8443	1.1772e-13	12.929
208	5.85	303.195	790.68	9.6269	5.8774e-13	12.231
209	5.91	365.183	2117.4	11.048	1.3518e-08	7.8691
210	5.91	287.163	770.61	9.5899	2.0853e-08	7.6808
211	5.95	305.211	679.64	9.4086	4.0887e-14	13.388
212	6.02	255.029	770.78	9.5902	1.2206e-11	10.913
213	6.03	327.216	1113.7	10.121	5.0066e-07	6.3005
214	6.04	219.029	732.81	9.5173	2.7361e-08	7.5629
215	6.05	191.034	779.55	9.6065	9.4248e-08	7.0257
216	6.13	335.185	1312.3	10.358	5.2051e-10	9.2836
217	6.18	721.212	1043.7	10.027	7.8164e-11	10.107
218	6.25	319.154	2475	11.273	1.9393e-12	11.712
219	6.25	275.164	919.24	9.8443	3.1832e-15	14.497
220	6.27	335.149	4266.2	12.059	1.3582e-14	13.867
221	6.33	495.129	554.13	9.1141	3.6906e-11	10.433
222	6.35	365.195	1734.8	10.761	4.3433e-12	11.362
223	6.35	135.044	674.24	9.3971	5.5864e-10	9.2529
224	6.36	349.165	632.56	9.305	6.3919e-12	11.194
225	6.36	369.097	612.89	9.2595	7.9709e-12	11.098
226	6.39	281.044	924.18	9.852	1.7902e-13	12.747
227	6.39	201.112	889.93	9.7975	6.2609e-12	11.203
228	6.42	525.139	2352.4	11.2	8.028e-14	13.095
229	6.42	268.036	1275.6	10.317	9.5858e-13	12.018
230	6.42	150.031	752.77	9.5561	8.5129e-15	14.07
231	6.42	243.029	702.75	9.4569	4.7304e-12	11.325
232	6.43	301.07	2487.7	11.281	3.6856e-13	12.433
233	6.43	240.042	1155.4	10.174	5.9692e-13	12.224
234	6.44	375.071	2517.2	11.298	1.9856e-12	11.702
235	6.44	259.024	2007.8	10.971	2.3471e-14	13.629
236	6.44	285.039	1520.9	10.571	8.5748e-14	13.067
237	6.44	313.048	816.44	9.6732	2.1592e-09	8.6657
238	6.44	283.06	738.72	9.5289	3.7178e-11	10.43
239	6.45	269.044	1622.6	10.664	7.2595e-14	13.139
240	6.45	397.053	645.34	9.3339	2.1863e-11	10.66
241	6.46	255.028	664.21	9.3755	1.5207e-09	8.8179
242	6.53	363.18	2416.9	11.239	3.1418e-08	7.5028
243	6.53	123.081	1620.2	10.662	3.5271e-12	11.453
244	6.54	283.023	1521.2	10.571	8.2084e-09	8.0857
245	6.54	254.021	872.25	9.7686	9.4352e-09	8.0252
246	6.55	181.065	1409.1	10.461	1.3929e-12	11.856
247	6.55	225.053	1383.5	10.434	9.1108e-12	11.04
248	6.56	259.169	798.78	9.6416	1.6479e-11	10.783
249	6.57	121.064	664.9	9.377	2.0585e-09	8.6864
250	6.58	135.075	1565.7	10.613	3.807e-12	11.419
251	6.59	153.091	846.77	9.7258	2.315e-10	9.6354
252	6.59	120.057	680.1	9.4096	1.2585e-10	9.9002
253	6.6	293.139	3222.1	11.654	2.6277e-12	11.58
254	6.61	329.066	1015	9.9872	2.1292e-10	9.6718
255	6.61	217.122	713.7	9.4792	1.3708e-12	11.863
256	6.65	150.031	746.28	9.5436	8.4205e-08	7.0747
257	6.7	324.107	903.13	9.8188	3.7161e-14	13.43
258	6.75	584.271	740.29	9.5319	8.9749e-14	13.047
259	6.76	309.145	1231.3	10.266	1.8381e-11	10.736
260	6.76	274.116	830.48	9.6978	4.683e-10	9.3295
261	6.76	363.144	720.13	9.4921	4.505e-12	11.346
262	6.76	256.103	628.98	9.2969	2.9197e-10	9.5347
263	6.77	127.051	1399.4	10.451	5.8514e-11	10.233
264	6.78	367.211	863.65	9.7543	4.5351e-14	13.343
265	6.79	313.069	643.71	9.3303	2.773e-08	7.557
266	6.79	235.169	549.13	9.101	9.0525e-13	12.043
267	6.8	268.037	2513.1	11.295	9.4703e-15	14.024
268	6.8	285.039	2370	11.211	4.8185e-14	13.317
269	6.8	397.053	1647.9	10.686	2.432e-13	12.614
270	6.8	283.06	753.19	9.5569	1.4917e-11	10.826
271	6.8	357.06	669.52	9.387	1.2629e-11	10.899
272	6.81	269.043	3221.6	11.654	1.152e-12	11.939
273	6.81	301.071	2981.8	11.542	1.694e-12	11.771
274	6.81	375.071	2876.3	11.49	5.4844e-13	12.261
275	6.81	240.042	2358.8	11.204	1.3665e-14	13.864
276	6.81	259.024	2223.9	11.119	1.3944e-11	10.856
277	6.81	231.029	1185.1	10.211	1.2595e-12	11.9
278	6.81	331.082	1080.5	10.077	2.9458e-12	11.531
279	6.81	255.029	733.87	9.5194	5.731e-13	12.242
280	6.81	273.038	723.5	9.4988	7.4383e-13	12.129
281	6.82	211.129	1893.3	10.887	1.1202e-12	11.951
282	6.84	403.269	2009.1	10.972	2.6146e-11	10.583
283	6.84	139.112	1415.8	10.467	2.7959e-12	11.553
284	6.85	171.102	1916.3	10.904	2.1844e-14	13.661
285	6.86	227.034	664.66	9.3765	2.4926e-11	10.603
286	6.96	123.081	566.8	9.1467	1.9033e-15	14.72
287	7.04	349.201	807.08	9.6566	8.3851e-11	10.076
288	7.05	271.169	633.3	9.3067	3.6772e-13	12.434
289	7.07	134.036	767.6	9.5842	3.1702e-12	11.499
290	7.08	583.33	708.71	9.4691	3.2346e-13	12.49
291	7.1	204.041	700.88	9.453	4.325e-09	8.364
292	7.11	319.19	1025.2	10.002	6.3274e-14	13.199
293	7.12	177.091	1098.2	10.101	3.0366e-13	12.518
294	7.12	377.196	752.3	9.5552	4.0208e-17	16.396
295	7.13	71.0481	655.39	9.3562	1.178e-11	10.929
296	7.14	271.023	1198.2	10.227	1.4453e-13	12.84
297	7.14	149.095	601.15	9.2316	5.9022e-16	15.229
298	7.15	293.137	1771.9	10.791	2.0045e-15	14.698
299	7.15	77.0378	1677.3	10.712	6.7634e-14	13.17
300	7.15	121.028	1418.8	10.471	6.061e-14	13.217
301	7.15	313.034	593.88	9.214	9.2352e-13	12.035
302	7.16	299.018	3291.6	11.685	1.5438e-14	13.811
303	7.17	284.031	596.81	9.2211	1.5813e-15	14.801
304	7.18	256.036	1581.8	10.627	1.0172e-14	13.993
305	7.18	327.05	915.24	9.838	1.394e-12	11.856
306	7.18	186.035	602.95	9.2359	1.3214e-10	9.879
307	7.18	197.023	579.68	9.1791	5.3048e-14	13.275
308	7.18	297.003	568.47	9.1509	1.2689e-12	11.897
309	7.19	241.013	4122.6	12.009	3.0988e-14	13.509
310	7.19	266.021	3183	11.636	5.3523e-14	13.271
311	7.19	270.015	1023.9	9.9999	3.2015e-10	9.4946
312	7.27	509.274	816.84	9.6739	2.9524e-16	15.53
313	7.36	475.305	1022.9	9.9984	2.5524e-12	11.593
314	7.41	271.023	2013.5	10.975	9.3198e-14	13.031
315	7.42	257.044	635.93	9.3127	8.8774e-11	10.052
316	7.43	301.071	1828.7	10.837	6.2038e-15	14.207
317	7.43	347.185	1774.1	10.793	9.5513e-11	10.02
318	7.43	269.154	1180.5	10.205	1.3313e-12	11.876
319	7.43	199.04	978.29	9.9341	3.0994e-13	12.509
320	7.43	143.049	781.24	9.6096	4.4078e-12	11.356
321	7.44	243.029	6406.9	12.645	1.2098e-15	14.917
322	7.44	215.034	1360.5	10.41	1.6071e-11	10.794
323	7.44	285.183	844.18	9.7214	1.1144e-11	10.953
324	7.46	240.053	1102	10.106	3.273e-15	14.485
325	7.52	256.036	958.22	9.9042	6.9556e-10	9.1577
326	7.56	311.221	1111	10.118	4.0218e-10	9.3956
327	7.71	393.224	727.87	9.5075	2.2396e-11	10.65
328	7.75	209.153	1287.5	10.33	3.0986e-13	12.509
329	7.75	283.023	588.99	9.2021	4.5876e-15	14.338
330	7.77	226.026	556.97	9.1215	1.0537e-13	12.977
331	7.82	213.127	927.26	9.8568	7.2853e-12	11.138
332	7.82	345.17	696.02	9.443	1.1792e-10	9.9284
333	8.01	315.159	1750	10.773	3.8116e-15	14.419
334	8.15	341.178	739.77	9.5309	2.1458e-12	11.668
335	8.16	383.193	1531.3	10.581	1.4752e-14	13.831
336	8.16	183.012	1131.3	10.144	6.2256e-13	12.206
337	8.18	331.19	1067.3	10.06	8.0699e-12	11.093
338	8.23	187.132	604.54	9.2397	7.9192e-11	10.101
339	8.36	78.9573	815.96	9.6723	9.7159e-07	6.0125
340	8.36	553.358	651.66	9.348	1.6759e-13	12.776
341	8.38	447.134	1025.3	10.002	3.983e-15	14.4
342	8.54	87.0074	1184	10.209	2.5704e-11	10.59
343	8.55	78.9571	750.56	9.5518	2.7897e-11	10.554
344	8.66	279.231	1387.9	10.439	2.7567e-10	9.5596
345	8.67	347.221	585.61	9.1938	3.5222e-13	12.453
346	8.71	599.322	4732.7	12.208	1.032e-10	9.9863
347	8.71	101.023	1562.6	10.61	1.5645e-09	8.8056
348	8.71	119.034	978.12	9.9339	5.8608e-10	9.232
349	8.71	89.0229	936.61	9.8713	7.5247e-10	9.1235
350	8.72	375.268	7547.9	12.882	1.1052e-09	8.9566
351	8.72	419.258	2131.6	11.058	1.3896e-09	8.8571
352	8.72	621.303	587.49	9.1984	8.2557e-10	9.0832
353	8.76	245.045	1058.2	10.047	4.8294e-11	10.316

## Sheet: BuOH ESI-
No	Rt (min)	m/z	FC	log2(FC)	raw.pval	-LOG10(p)
1	0.39	174.956	4.5403	2.1828	2.3789e-08	7.6236
2	0.39	588.896	4.3529	2.122	1.2732e-10	9.8951
3	0.39	520.909	4.2906	2.1012	3.4879e-10	9.4574
4	0.39	452.921	4.2753	2.096	8.4589e-11	10.073
5	0.39	384.934	4.2029	2.0714	3.0961e-11	10.509
6	0.4	138.921	13.253	3.7282	4.4899e-11	10.348
7	0.43	146.965	8.1252	3.0224	7.9276e-10	9.1009
8	0.43	560.588	7.6708	2.9394	6.2189e-13	12.206
9	0.43	558.592	7.4584	2.8989	2.4689e-10	9.6075
10	0.43	444.671	7.2324	2.8545	6.6573e-11	10.177
11	0.43	442.675	7.2263	2.8532	6.8385e-12	11.165
12	0.43	272.794	6.1687	2.625	2.6337e-12	11.579
13	0.43	268.8	6.0967	2.608	2.1356e-11	10.67
14	0.43	326.758	5.9128	2.5638	7.882e-11	10.103
15	0.43	324.761	5.7516	2.524	3.5126e-10	9.4544
16	0.43	210.841	5.5363	2.4689	2.0202e-11	10.695
17	0.43	208.844	5.53	2.4673	1.2896e-10	9.8896
18	0.43	154.88	5.5032	2.4603	8.3547e-11	10.078
19	0.43	96.921	4.135	2.0479	8.653e-13	12.063
20	0.44	502.63	7.3452	2.8768	4.6362e-11	10.334
21	0.44	119.946	6.3378	2.664	2.6161e-11	10.582
22	0.44	266.803	6.0578	2.5988	2.5655e-11	10.591
23	0.44	152.883	5.6204	2.4907	1.4315e-11	10.844
24	0.44	150.886	5.5543	2.4736	2.4017e-11	10.619
25	0.45	500.634	316.3	8.3051	3.7049e-15	14.431
26	0.45	167.93	6.2394	2.6414	8.9268e-07	6.0493
27	0.45	92.9268	4.2116	2.0744	6.3466e-11	10.197
28	0.47	605.192	4.7656	2.2527	0.00051613	3.2872
29	0.48	384.093	14.11	3.8187	2.5649e-08	7.5909
30	0.48	165.039	9.5723	3.2589	1.548e-10	9.8102
31	0.49	193.035	8.1573	3.0281	4.2208e-07	6.3746
32	0.49	162.019	6.6743	2.7386	5.2776e-09	8.2776
33	0.66	605.193	7.5658	2.9195	4.0632e-08	7.3911
34	0.86	162.019	4.7922	2.2607	1.1742e-08	7.9302
35	0.87	222.04	595.91	9.219	3.4726e-14	13.459
36	0.89	160.039	584.28	9.1905	7.4449e-13	12.128
37	0.89	206.99	321.55	8.3289	2.0247e-14	13.694
38	0.89	150.054	186.09	7.5399	1.0824e-07	6.9656
39	1.1	467.068	5.4525	2.4469	7.7629e-10	9.11
40	1.3	211.001	242.33	7.9208	1.7424e-13	12.759
41	1.32	111.019	250.01	7.9659	7.0795e-13	12.15
42	1.63	366.083	921.66	9.8481	7.3405e-15	14.134
43	1.65	751.183	482.65	8.9148	4.7285e-14	13.325
44	1.66	150.055	376.27	8.5556	1.1579e-15	14.936
45	1.7	589.13	928.16	9.8582	8.0218e-15	14.096
46	1.73	261.007	331.73	8.3738	3.1673e-14	13.499
47	1.81	431.12	422.38	8.7224	1.9633e-13	12.707
48	1.81	258.087	261.14	8.0287	1.6432e-13	12.784
49	1.9	329.034	352.15	8.4601	1.368e-13	12.864
50	1.91	96.9589	1136.4	10.15	5.3791e-15	14.269
51	1.91	153.022	15.048	3.9115	1.9324e-10	9.7139
52	1.98	230.996	1090.9	10.091	7.076e-15	14.15
53	2	152.011	296.87	8.2137	4.1926e-14	13.378
54	2	549.135	268.89	8.0709	6.629e-14	13.179
55	2.02	472.158	5.8519	2.5489	9.159e-11	10.038
56	2.05	793.194	345.74	8.4336	3.6678e-14	13.436
57	2.07	956.222	9.3875	3.2307	1.5605e-11	10.807
58	2.08	350.087	294.71	8.2032	1.1364e-13	12.944
59	2.08	111.008	235.17	7.8776	1.3802e-13	12.86
60	2.08	206.045	6.9352	2.7939	2.1452e-10	9.6685
61	2.09	368.098	552.44	9.1097	2.1133e-14	13.675
62	2.09	162.019	5.9221	2.5661	4.767e-08	7.3218
63	2.1	573.135	4574.6	12.159	6.6307e-16	15.178
64	2.1	627.055	236.06	7.883	6.2071e-14	13.207
65	2.11	134.024	1315.6	10.362	1.0916e-14	13.962
66	2.12	106.029	346.57	8.437	1.1206e-13	12.951
67	2.12	410.108	10.398	3.3782	4.9518e-12	11.305
68	2.13	204.03	5.4453	2.445	4.2474e-07	6.3719
69	2.14	534.125	354.85	8.471	4.628e-14	13.335
70	2.16	160.04	2784.8	11.443	8.1901e-15	14.087
71	2.2	453.074	8.3947	3.0695	1.2182e-08	7.9143
72	2.2	405.14	5.6805	2.506	4.3463e-11	10.362
73	2.23	1102.28	293.39	8.1967	2.0613e-14	13.686
74	2.26	366.082	749.04	9.5489	2.6639e-14	13.574
75	2.33	446.178	6.9113	2.789	1.5032e-10	9.823
76	2.35	528.135	275.31	8.1049	4.4015e-13	12.356
77	2.35	666.167	16.92	4.0807	3.3483e-12	11.475
78	2.36	503.14	441.26	8.7855	8.3998e-16	15.076
79	2.36	571.12	319.77	8.3209	1.0371e-15	14.984
80	2.37	137.024	11.759	3.5557	3.968e-09	8.4014
81	2.38	303.061	235.78	7.8813	3.1987e-15	14.495
82	2.4	1005.27	4.6009	2.2019	3.7657e-11	10.424
83	2.42	445.134	496.99	8.9571	1.506e-14	13.822
84	2.44	504.114	1100.5	10.104	1.4527e-15	14.838
85	2.45	93.0333	485.13	8.9222	1.442e-13	12.841
86	2.45	572.16	239.51	7.904	7.5984e-14	13.119
87	2.45	940.228	4.1069	2.0381	9.3978e-11	10.027
88	2.46	366.082	1055.7	10.044	1.7149e-15	14.766
89	2.46	175.06	4.0992	2.0353	1.6562e-10	9.7809
90	2.47	162.019	9.5177	3.2506	1.6723e-07	6.7767
91	2.49	682.162	6.9868	2.8046	3.5258e-10	9.4527
92	2.5	519.134	7.0974	2.8273	2.0114e-09	8.6965
93	2.51	156.045	242.96	7.9246	1.8183e-13	12.74
94	2.51	204.03	6.3145	2.6587	8.6392e-05	4.0635
95	2.51	160.04	4.7298	2.2418	5.9585e-05	4.2249
96	2.51	115.003	4.4714	2.1607	1.2881e-09	8.8901
97	2.52	181.05	313.33	8.2915	2.6464e-15	14.577
98	2.52	130.065	265.54	8.0528	1.5562e-14	13.808
99	2.52	451.135	5.4148	2.4369	2.3743e-09	8.6245
100	2.52	88.0389	4.5277	2.1788	3.7771e-09	8.4228
101	2.52	173.071	4.4723	2.161	9.1192e-10	9.04
102	2.52	132.029	4.2759	2.0962	5.8936e-10	9.2296
103	2.53	655.262	273.86	8.0973	6.6486e-14	13.177
104	2.54	101.023	352.69	8.4623	3.0193e-13	12.52
105	2.56	152.011	1280.4	10.322	7.1184e-16	15.148
106	2.57	646.197	237.48	7.8917	3.3829e-13	12.471
107	2.58	520.108	10.644	3.412	1.1596e-09	8.9357
108	2.58	71.0119	4.5763	2.1942	1.1697e-07	6.9319
109	2.65	108.02	384.54	8.587	1.6807e-15	14.774
110	2.65	1033.26	298.1	8.2197	1.3311e-10	9.8758
111	2.66	165.019	5.6072	2.4873	2.6668e-11	10.574
112	2.67	121.028	5.2142	2.3824	5.8324e-11	10.234
113	2.73	652.151	282.85	8.1439	6.0576e-14	13.218
114	2.74	553.172	394.04	8.6222	2.9024e-15	14.537
115	2.74	489.124	294.42	8.2017	3.9421e-14	13.404
116	2.74	178.05	6.135	2.6171	2.0072e-06	5.6974
117	2.76	160.04	1241.2	10.278	6.6584e-14	13.177
118	2.76	176.035	253.92	7.9882	1.2144e-11	10.916
119	2.76	554.168	6.5184	2.7045	1.0335e-08	7.9857
120	2.76	349.128	5.6849	2.5071	9.9465e-07	6.0023
121	2.8	708.178	491.96	8.9424	1.5067e-12	11.822
122	2.8	552.138	245.73	7.9409	6.8301e-13	12.166
123	2.8	871.205	14.204	3.8282	5.0791e-10	9.2942
124	2.81	518.129	349.88	8.4507	4.7652e-13	12.322
125	2.81	545.15	290.08	8.1803	1.581e-12	11.801
126	2.86	206.045	519.03	9.0197	4.1723e-14	13.38
127	2.87	179.034	677.12	9.4033	9.3687e-15	14.028
128	2.94	722.194	387.38	8.5976	4.2627e-15	14.37
129	2.94	887.2	6.169	2.625	7.5454e-09	8.1223
130	2.95	561.145	469.59	8.8752	8.2524e-16	15.083
131	2.95	724.173	5.7679	2.528	6.0032e-07	6.2216
132	2.96	157.05	5.4106	2.4358	2.2331e-10	9.6511
133	3.07	666.167	380.46	8.5716	3.4442e-14	13.463
134	3.08	137.024	6.0089	2.5871	2.3946e-05	4.6208
135	3.09	366.082	427.71	8.7405	1.0914e-13	12.962
136	3.09	559.161	271.25	8.0835	3.3034e-13	12.481
137	3.2	855.21	282.44	8.1418	2.2164e-12	11.654
138	3.26	93.0333	4.3271	2.1134	1.9744e-09	8.7046
139	3.27	137.024	5.5994	2.4853	5.7635e-05	4.2393
140	3.27	504.113	5.0586	2.3387	2.3216e-07	6.6342
141	3.31	175.059	384.94	8.5885	2.517e-12	11.599
142	3.33	927.233	292.67	8.1931	1.4632e-12	11.835
143	3.35	193.05	757.26	9.5646	2.8522e-14	13.545
144	3.43	573.181	461.78	8.8511	1.1562e-12	11.937
145	3.44	871.205	4.0453	2.0162	2.6162e-08	7.5823
146	3.52	203.034	478.35	8.9019	1.6031e-13	12.795
147	3.53	246.052	464.68	8.8601	2.0211e-15	14.694
148	3.53	189.018	463.92	8.8577	4.4795e-15	14.349
149	3.53	188.011	378.27	8.5633	6.6987e-14	13.174
150	3.55	359.043	364.63	8.5103	1.3392e-14	13.873
151	3.57	127.05	258.11	8.0118	2.5977e-12	11.585
152	3.7	246.052	368.32	8.5248	2.3194e-13	12.635
153	3.79	869.332	442.6	8.7899	2.3963e-14	13.62
154	3.86	1056.52	477.48	8.8993	3.7783e-15	14.423
155	4.63	178.017	678.62	9.4065	6.472e-15	14.189
156	4.63	116.016	315.85	8.3031	1.4814e-14	13.829
157	4.75	874.395	258.1	8.0118	1.1609e-13	12.935
158	5.19	176.035	291.15	8.1856	2.2252e-13	12.653
159	5.19	128.035	240.92	7.9124	8.1114e-13	12.091
160	5.25	173.071	269.83	8.0759	9.1865e-14	13.037
161	5.26	178.018	253.03	7.9832	5.2532e-14	13.28
162	5.48	241.013	329.5	8.3641	1.4803e-10	9.8296
163	5.49	645.289	668.47	9.3847	4.2217e-14	13.375
164	5.56	152.995	450.97	8.8169	2.7616e-08	7.5588
165	5.56	557.273	313.76	8.2935	4.5254e-16	15.344
166	5.57	171.006	410.61	8.6816	3.495e-13	12.457
167	5.6	78.9572	501.02	8.9687	5.9071e-12	11.229
168	5.69	850.497	579.73	9.1792	3.0019e-14	13.523
169	5.84	643.273	320.68	8.325	1.5633e-14	13.806
170	5.84	209.118	269.48	8.074	3.6962e-13	12.432
171	5.92	78.9572	725.07	9.502	8.4522e-13	12.073
172	5.98	465.225	384.24	8.5859	1.0447e-13	12.981
173	6.03	453.23	351.96	8.4593	4.9775e-14	13.303
174	6.28	281.142	950.35	9.8923	9.5026e-15	14.022
175	6.34	96.9589	1634	10.674	1.6164e-15	14.791
176	6.39	279.126	625.73	9.2894	6.2336e-16	15.205
177	6.95	79.9556	1169.7	10.192	1.4132e-12	11.85
178	6.95	389.163	568.27	9.1504	7.0895e-14	13.149
179	7.02	449.22	273.02	8.0929	2.8801e-12	11.541
180	7.05	295.157	438.18	8.7754	7.6126e-15	14.118
181	7.06	96.9588	835.4	9.7063	3.6765e-13	12.435
182	7.29	153.031	478.59	8.9027	4.4988e-12	11.347
183	7.4	348.12	1336	10.384	1.0463e-15	14.98
184	7.4	320.125	455.17	8.8303	6.0157e-14	13.221
185	7.4	363.143	243.51	7.9279	2.8423e-13	12.546
186	7.46	327.162	319.29	8.3187	6.9749e-16	15.156
187	7.49	183.011	960.94	9.9083	1.2694e-14	13.896
188	8.15	341.178	315.31	8.3006	2.2869e-13	12.641
189	8.16	183.012	966.11	9.916	3.4318e-14	13.464
190	8.18	361.258	319.51	8.3197	2.2082e-13	12.656
191	8.25	96.9589	9.9195	3.3103	1.7955e-09	8.7458
192	8.28	395.152	233.81	7.8692	3.5561e-14	13.449
193	8.36	149	623.46	9.2841	8.4732e-13	12.072
194	8.36	405.285	237.83	7.8938	9.5177e-13	12.021
